# Supplementary material for: Factors associated with uptake of influenza and pertussis vaccines among pregnant women in South Australia
Source: PLoS One. 2018 Jun 14;13(6):e0197867. doi: 10.1371/journal.pone.0197867 (PMC6002099; doi:10.1371/journal.pone.0197867)
Supplement: S2 File — (XLSX) [file pone.0197867.s002.xlsx]

## Sheet: Sheet1
id		yearofsurvey	ageofmother	Indigenousstatus	Countryofbirth	Ethinicity	CurrentGestationinweeks	CurrentSemester	firstpregnancy	Were aware of the flu vac recommendation	Were aware that flu vac can be given at any time during pregnancy	Before today, has any HCP discussed influenza vacc during pregnancy	Received flu vac 12 months before they became pregnant	If received the flu vac when	Received flu vaccine during pregnancy	If received maternal flu vac when	Intend to receive maternal flu vac this pregnancy	Intend to receive maternal flu vac after the baby is born	Reason why they haven't received flu vac	Have heared of whopping cough vac	Aware they could receive pertussis vaccine during 3rd semester	Were aware that they could receive a whopping cough vaccination shortly afterbirth	Received a pertussis vaccine during the preceeding 5 years	Received a pertussis vaccine during pregnancy	Intend to receive a pertussis vaccine during pregnancy	Intend to receive a pertussis vaccine post birth	Follow up call- Received a flu vaccine during pregnancy	FU call-Received a flu vaccine post birth	FU call-Received a pertussis vaccine during pregnancy	FU call-Received a pertussis vaccine post birth	Consider receving maternal influenza on thier next pregnancy	Reasons to why they won't consider receving maternal influenza vac	Consider receving maternal pertussis vac on thier next pregnancy	Reasons to why they won't consider receiving maternal pertussis vac	Consider receving maternal pertussis vac post birth of baby	Reasons to why they won't consider receiving pertussis vac post birth	Baby recieved the first routine vaccine(6-8 weeks)
1		2014	37	N	NA	Indian subcontinent Asian	35	3	N	Y	Y	N	N	NA	Y	GP	NA	NA	NA	Y	N	N	N	N	UND	UND	Y	N	N	N	Y	NA	N	NA	N	NA	Y
2		2014	33	N	NA	Indian subcontinent Asian	12	1	N	N	N	N	N	NA	N	NA	UND	UND	I was unsure of the benefits or effectiveness of the vaccine	Y	N	N	N	N	UND	UND	N	N	N	N	N	NA	N	NA	N	NA	Y
3		2014	34	N	NA	NA	11	1	N	Y	Y	N	Y	Gp	N	NA	Y	Y	Received earlier this year	Y	N	Y	Y	N	UND	UND	Y	N	N	N	Y	NA	Y	NA	N	NA	Y
4		2014	34	N	NA	Caucasian	11	1	Y	N	N	N	N	NA	NA	NA	UND	Y	Overseas	Y	N	Y	Y	N	N	N	Y	N	Y	N	Y	NA	Y	NA	N	vaccinated during pregnancy	Y
5		2014	26	N	NA	Caucasian	10	1	Y	Y	N	N	Y	Work	N	NA	UND	Y	I did not think/know about it	Y	N	N	UNK	N	UND	UND	Y	N	Y	N	Y	NA	Y	NA	N	vaccinated during pregnancy	Y
6		2014	35	N	NA	Caucasian	9	2	N	Y	Y	N	N	NA	N	NA	UND	UND	I was unsure of the benefits or effectiveness of the vaccine	Y	N	N	UNK	N	Y	Y	Y	N	Y	N	N	Felt unwell before	Y	NA	N	NA	Y
7		2014	29	N	NA	Caucasian	31	3	N	Y	Y	Y	Y	NA	N	NA	N	Y	Season didn't concide	Y	N	Y	N	N	N	Y	N	N	N	Y	N	NA	N	NA	Y	NA	Y
8		2014	38	N	NA	Indian subcontinent Asian	12	1	N	N	N	N	N	NA	N	NA	N	UND	Felt unwell before	Y	N	N	N	N	UND	UND	N	N	Y	N	Y	NA	Y	NA	Y	vaccinated during pregnancy	Y
9
10		2014	26	N	NA	Indian subcontinent Asian	13	1	Y	N	N	N	N	NA	N	NA	UND	UND	I did not think/know about it	N	N	N	N	N	UND	UND	Y	N	Y	NA	Y	NA	Y	NA	NA	NA	Y
11		2014	36	N	NA	Caucasian	11	1	Y	Y	Y	Y	N	NA	Y	GP	NA	NA	NA	Y	Y	N	N	N	Y	Y	Y	N	Y	N	Y	NA	Y	NA	Y	NA	Y
12		2014	22	N	NA	NA	10	1	Y	N	N	Y	Y	Gp	NA	NA	Y	UND	Received earlier this year	Y	N	N	N	N	UND	UND	Y	N	Y	N	Y	NA	Y	NA	Y	NA	Y
13		2014	34	N	NA	Caucasian	30	3	N	Y	Y	N	N	NA	N	NA	N	N	I was unsure of the benefits or effectiveness of the vaccine	Y	N	N	N	N	N	N	N	N	N	N	N	Doesn't see the need for it	N	Doesn't see the need for it	N	Doesn't see the need for it	Y
14		2014	23	N	NA	Indian subcontinent Asian	11	2	Y	N	N	N	N	NA	N	NA	UND	Y	I did not think/know about it	Y	N	N	N	N	UND	UND	Y	N	Y	N	Y	NA	Y	NA	NA	NA	Y
15		2015	26	N	NA	NA	30	3	Y	N	N	N	N	NA	N	NA	N	UND	NA	Y	N	N	N	N	UND	UND	N	N	N	N	Y	NA	Y	NA	Y	NA	Y
16		2015	34	N	NA	Caucasian	13	2	Y	N	N	N	N	NA	N	NA	UND	UND	Prefer natural immunity	Y	N	N	N	N	UND	UND	Y	N	Y	N	Y	NA	Y	NA	N	vaccinated during pregnancy	Y
17		2015	34	N	NA	Caucasian	33	3	N	N	N	N	N	NA	N	NA	N	UND	Not aware flu vaccine can be taken at any stage of pregnancy	Y	N	N	N	N	N	UND	N	N	N	N	Y	NA	Y	NA	Y	NA	Y
18		2015	37	N	NA	Southeast Asian	32	3	Y	Y	Y	Y	Y	Overseas	Y	GP	NA	NA	NA	N	N	N	N	N	Y	Y	Y	Y	N	N	Y	NA	Y	NA	Y	NA	Y
19		2015	29	N	NA	Caucasian	32	3	N	Y	Y	N	N	NA	Y	GP	NA	NA	NA	Y	N	Y	UNK	N	UND	UND	Y	N	N	N	Y	NA	Y	NA	Y	NA	Y
20		2015	32	N	NA	Caucasian	28	3	N	Y	Y	Y	N	NA	N	NA	N	Y	Received earlier this year	Y	N	Y	N	N	Y	N	N	Y	Y	N	Y	NA	Y	NA	Y	NA	Y
21		2015	33	N	NA	NA	11	1	N	N	N	N	N	NA	N	NA	Y	Y	NA	Y	N	N	N	N	N	UND	Y	N	Y	N	Y	NA	Y	NA	N	vaccinated during pregnancy	Y
22		2015	32	N	NA	Southeast Asian	12	1	Y	N	N	N	N	NA	N	NA	N	UND	NA	N	N	N	N	N	N	UND	N	N	N	N	UND	Concerned about Saftey	UND	Concerned about Saftey	Y	NA	Y
23
24		2015	32	N	Australia	NA	40	3	Y	Y	N	N	N	NA	N	NA	N	UND	It was not suggested/recommended to me	Y	Y	Y	Y	N	N	N	N	N	N	N	Y	NA	Y	NA	N	vaccinated during pregnancy	Y
25		2015	29	N	Australia	NA	37	3	N	Y	N	N	N	NA	NA	NA	N	N	It was not suggested/recommended to me	Y	Y	Y	Y	N	N	N	N	N	N	N	Y	NA	Y	NA	Y	NA	Y
26		2015	29	N	Malaysia	NA	34	3	Y	Y	Y	Y	N	NA	N	NA	N	N	Season didn't concide	N	N	N	N	N	N	N	N	N	N	N	Y	NA	Y	NA	Y	NA	Y
27		2015	34	N	Australia	NA	33	3	N	Y	N	Y	N	NA	N	NA	N	N	Felt unwell before	Y	Y	Y	Y	N	N	N	N	N	N	N	N	Felt unwell before	Y	NA	Y	NA	Y
28		2015	33	N	Scotland	NA	16	2	Y	N	N	N	N	NA	N	NA	UND	UND	It was not suggested/recommended to me	Y	N	N	N	N	UND	UND	Y	N	Y	N	Y	NA	Y	NA	Y	NA	Y
29		2015	36	NA	Australia	NA	37	3	Y	N	N	N	N	NA	NA	NA	N	N	I was unsure of the benefits or effectiveness of the vaccine	N	N	N	N	N	N	N	N	N	N	N	N	NA	Y	NA	Y	NA	Y
30		2015	36	N	India	NA	29	3	Y	Y	N	N	Y	Gp	N	NA	UND	Y	Season didn't concide	Y	N	N	N	N	N	N	Y	N	N	Y	Y	NA	Y	NA	Y	NA	Y
31		2015	27	N	England	NA	27	3	N	N	N	N	N	NA	N	NA	UND	UND	It was not suggested/recommended to me	Y	N	Y	Y	N	UND	UND	Y	N	Y	NA	Y	NA	Y	NA	N	vaccinated during pregnancy	Y
32		2015	36	N	Australia	NA	20	2	Y	Y	Y	Y	Y	Work	N	NA	Y	Y	NA	Y	N	N	N	N	UND	UND	Y	N	Y	N	Y	NA	Y	NA	Y	NA	Y
33		2015	24	N	Australia	NA	38	3	N	Y	Y	N	Y	Gp	N	NA	N	Y	Not available	Y	N	N	UNK	N	N	Y	N	Y	N	N	Y	NA	Y	NA	Y	NA	Y
34
35		2015	27	N	Australia	NA	28	3	N	Y	N	N	Y	Gp	N	NA	Y	N	It was not suggested/recommended to me	Y	Y	N	Y	N	Y	N	Y	N	Y	NA	Y	NA	Y	NA	N	vaccinated during pregnancy	Y
36		2015	29	N	Ukrain	NA	29	2	Y	Y	Y	Y	N	NA	N	NA	N	N	Not available	Y	N	N	Y	N	N	N	N	N	Y	N	N	Doesn't see the need for it	Y	NA	N	NA	N
37		2015	31	N	India	NA	NA	3	N	Y	Y	Y	N	NA	N	NA	N	Y	NA	N	N	N	N	N	N	Y	N	N	Y	N	Y	NA	N	Haven't had experience with it	N	Haven't had experience with it	Y
38		2015	35	N	India	NA	32	3	N	N	N	N	Y	Gp	N	NA	UND	UND	Not available	Y	N	N	N	N	N	N	Y	N	N	N	Y	NA	Y	NA	Y	NA	Y
39		2015	26	N	Australia	NA	28	3	Y	N	N	N	Y	Work	N	NA	Y	NA	Not available	Y	N	Y	N	N	Y	NA	Y	N	Y	N	Y	NA	Y	NA	N	vaccinated during pregnancy	Y
40		2015	26	N	Australia	NA	25	2	N	Y	Y	N	N	NA	N	NA	N	N	I did not think/know about it	Y	N	Y	Y	NA/5yrs	NA	NA	Y	N	Y	N	Y	NA	Y	NA	N	NA	Y
41		2015	37	N	Australia	NA	27	3	N	Y	Y	Y	Y	Gp	N	NA	Y	N	Not available	Y	Y	Y	Y	NA/5yrs	NA	NA	Y	N	Y	N	Y	NA	Y	NA	N	vaccinated during pregnancy	Y
42		2015	43	N	Croatia	NA	21	3	Y	Y	N	N	N	NA	N	NA	N	N	I was unsure of the benefits or effectiveness of the vaccine	N	N	N	N	N	N	N	N	N	N	N	N	Doesn't see the need for it	Y	NA	Y	NA	Y
43		2015	32	N	Australia	NA	37	3	Y	N	N	N	N	NA	N	NA	N	N	I was unsure of the benefits or effectiveness of the vaccine	Y	N	Y	N	N	N	N	N	N	N	N	N	Never had it before	Y	NA	Y	NA	Y
44		2015	31	N	Bosnia	NA	32	3	N	N	N	N	N	NA	N	NA	N	N	Felt unwell before	Y	N	N	N	N	N	N	Y	N	Y	N	Y	NA	Y	NA	N	vaccinated during pregnancy	Y
45
46		2015	31	N	India	NA	27	3	N	Y	Y	Y	N	NA	N	NA	UND	Y	Not available	Y	N	N	N	N	UND	UND	Y	N	Y	N	Y	NA	Y	NA	N	vaccinated during pregnancy	Y
47		2015	34	N	Australia	NA	25	2	N	N	N	N	N	NA	N	NA	Y	N	It was not suggested/recommended to me	Y	N	N	N	N	N	N	Y	N	Y	N	UND	Unsure	UND	Haven't had experience with it	UND	NA	Y
48		2015	35	N	South Korea	NA	16	2	Y	Y	Y	N	Y	Gp	N	NA	N	N	Not available	Y	N	Y	Y	NA/5yrs	NA	NA	Y	N	Y	N	Y	NA	Y	NA	Y	NA	Y
49		2015	28	N	Australia	NA	37	3	N	Y	Y	Y	N	NA	N	NA	Y	NA	NA	Y	Y	Y	N	N	Y	N	Y	N	Y	N	Y	NA	Y	NA	N	vaccinated during pregnancy	Y
50
51		2015	35	N	India	NA	37	3	Y	Y	Y	Y	N	NA	Y	GP	NA	NA	NA	Y	Y	Y	N	N	Y	N	Y	N	Y	N	Y	NA	Y	NA	N	vaccinated during pregnancy	Y
52		2015	32	N	Australia	NA	35	3	Y	Y	N	N	N	NA	N	NA	UND	UND	It was not suggested/recommended to me	Y	Y	N	N	N	Y	N	N	N	Y	N	Y	NA	Y	NA	NA	NA	Y
53		2015	33	N	Qatar	NA	27	3	N	N	Y	N	N	NA	N	NA	UND	UND	NA	Y	N	N	N	N	UND	UND	N	N	N	N	Y	NA	N	Haven't had experience with it	N	Haven't had experience with it	Y
54		2015	30	N	India	NA	NA	2	Y	Y	N	N	N	Nursing home	N	NA	Y	Y	NA	N	N	N	UNK	N	Y	N	Y	N	Y	N	Y	NA	Y	NA	Y	NA	Y
55		2015	33	N	Australia	NA	38	3	N	Y	Y	Y	N	NA	N	NA	N	N	Flu vaccine exacerbate Asthma	Y	Y	Y	Y	Y	NA	NA	N	N	Y	N	N	NA	Y	NA	NA	NA	Y
56		2015	29	N	Australia	NA	24	2	Y	Y	Y	Y	Y	NA	Y	Work	NA	NA	NA	Y	Y	N	Y	N	Y	N	Y	N	Y	N	Y	NA	Y	NA	Y	NA	Y
57		2015	35	N	Australia	NA	32	3	N	Y	N	Y	N	NA	Y	GP	NA	NA	NA	Y	Y	Y	Y	Y	NA	NA	Y	N	Y	N	Y	NA	Y	NA	Y	NA	Y
58		2015	33	N	India	NA	21	2	Y	Y	N	Y	N	NA	Y	GP	NA	NA	NA	Y	Y	N	N	N	Y	Y	Y	NA	NA	N	Y	NA	Y	NA	Y	NA	Y
59		2015	35	N	Australia	NA	20	2	Y	Y	Y	Y	Y	Work	Y	Work	NA	NA	NA	Y	Y	Y	N	N	Y	N	Y	N	Y	N	Y	NA	Y	NA	N	NA	Y
60		2015	29	N	Australia	NA	20	2	Y	Y	N	Y	N	NA	N	NA	Y	N	NA	Y	Y	Y	N	N	Y	NA	Y	NA	Y	NA	Y	NA	Y	NA	Y	vaccinated during pregnancy	Y
61		2015	40	N	Australia	NA	26	2	N	N	N	N	N	NA	N	NA	N	N	Not sure to take it during winter	Y	N	N	N	N	N	N	N	N	Y	NA	N	NA	NA	Unsure	NA	NA	Y
62		2015	39	N	Newzealand	NA	18	2	N	Y	Y	Y	Y	NA	Y	Work	NA	NA	NA	Y	Y	N	Y	N	Y	NA	Y	N	Y	N	Y	NA	Y	NA	N	vaccinated during pregnancy	Y
63		2015	32	N	Australia	NA	34	3	N	Y	N	Y	Y	Work	Y	GP	NA	NA	NA	Y	Y	Y	NA	Y	NA	NA	Y	N	Y	N	Y	NA	Y	NA	N	vaccinated during pregnancy	Y
64
65
66		2015	29	N	Australia	NA	29	2	Y	Y	Y	Y	N	NA	Y	GP	NA	NA	NA	Y	Y	Y	N	N	Y	N	Y	N	Y	N	Y	NA	Y	NA	Y	NA	Y
67		2015	30	N	Australia	NA	38	3	Y	Y	Y	Y	N	NA	Y	Antenatal clinic	NA	NA	NA	Y	Y	Y	N	Y	NA	NA	Y	N	Y	N	Y	NA	Y	NA	N	vaccinated during pregnancy	Y
68		2015	31	N	Australia	NA	37	3	N	Y	Y	Y	N	NA	Y	GP	NA	NA	NA	Y	Y	N	N	Y	NA	NA	Y	N	Y	N	Y	NA	Y	NA	Y	NA	Y
69
70		2015	26	N	Australia	NA	27	3	Y	Y	Y	Y	Y	Work	Y	NA	NA	NA	NA	Y	Y	Y	N	N	Y	N	Y	N	Y	N	Y	NA	Y	NA	Y	NA	Y
71		2015	35	N	Australia	NA	20	3	Y	Y	Y	Y	N	NA	Y	GP	NA	NA	NA	Y	Y	Y	Y	N	Y	N	Y	N	Y	N	Y	NA	Y	NA	Y	NA	Y
72		2015	39	N	India	NA	12	1	N	Y	Y	N	Y	Work	N	NA	Y	NA	NA	Y	N	Y	N	N	UND	NA	N	N	N	N	Y	NA	Y	NA	Y	NA	Y
73		2015	26	N	Australia	NA	19	2	N	N	N	N	N	NA	N	NA	Y	NA	NA	Y	Y	Y	N	N	Y	NA	N	N	Y	N	N	NA	Y	NA	N	vaccinated during pregnancy	Y
74		2015	34	N	Australia	NA	36	3	N	N	N	N	N	Antenatal clinic	Y	Antenatal clinic	NA	NA	NA	Y	Y	Y	N	Y	NA	NA	Y	N	Y	N	Y	NA	Y	NA	N	vaccinated during pregnancy	Y
75		2015	30	N	Australia	NA	37	3	N	Y	Y	Y	Y	Work	Y	GP	NA	NA	NA	Y	Y	Y	Y	Y	NA	NA	Y	N	Y	N	Y	NA	Y	NA	N	NA	Y
76		2015	31	N	Argentina	NA	29	3	Y	Y	Y	Y	N	NA	Y	Antenatal clinic	NA	NA	NA	N	N	N	N	N	Y	Y	Y	N	Y	N	Y	NA	Y	NA	NA	NA	Y
77		2015	27	N	Australia	NA	37	3	Y	Y	Y	Y	N	Antenatal clinic	Y	Antenatal clinic	NA	NA	NA	Y	Y	N	N	Y	NA	NA	Y	N	Y	N	Y	NA	Y	NA	N	vaccinated during pregnancy	Y
78		2015	29	NA	Australia	NA	38	3	N	Y	Y	Y	N	NA	Y	Work	NA	NA	NA	Y	Y	N	Y	Y	NA	NA	Y	N	Y	N	Y	NA	Y	NA	N	vaccinated during pregnancy	Y
79		2015	29	N	Australia	NA	30	3	N	Y	Y	Y	Y	Work	Y	GP	NA	NA	NA	Y	Y	Y	N	N	N	N	Y	N	N	N	Y	NA	N	Previously had adverse reaction as a child	N	NA	Y
80		2015	33	N	Australia	NA	21	2	N	Y	Y	N	Y	Work	Y	GP	NA	NA	NA	Y	Y	Y	Y	N	Y	NA	Y	N	N	N	Y	NA	Y	NA	Y	NA	Y
81		2015	41	N	Australia	NA	37	3	N	Y	Y	Y	N	NA	N	NA	N	Y	IVF pregnancy-concern	Y	Y	N	Y	Y	NA	NA	N	N	Y	N	Y	NA	Y	NA	Y	NA	Y
82
83		2015	34	N	England	NA	16	2	N	Y	Y	Y	Y	Gp	Y	GP	NA	NA	NA	Y	Y	N	N	N	Y	N	Y	Y	Y	N	Y	NA	Y	NA	Y	NA	Y
84		2015
85		2015	36	N	Australia	NA	32	3	Y	Y	Y	Y	NA	NA	Y	Work	NA	NA	NA	Y	Y	Y	N	N	Y	N	Y	N	Y	N	Y	NA	Y	NA	N	Not if received during in pregancy	Y
86		2015	31	N	Australia	NA	29	3	N	Y	Y	Y	N	NA	N	NA	Y	NA	NA	Y	Y	N	N	N	Y	NA	Y	N	Y	N	Y	NA	Y	NA	Y	vaccinated during pregnancy	Y
87		2015	29	N	Australia	NA	25	2	N	Y	Y	Y	N	NA	N	NA	N	N	Felt unwell before	Y	Y	Y	Y	N	N	N	N	N	Y	N	N	NA	Y	NA	Y	NA	Y
88
89		2015	32	N	Australia	NA	37	3	Y	Y	Y	Y	Y	NA	Y	Antenatal clinic	NA	NA	NA	Y	Y	Y	Y	Y	NA	NA	Y	N	Y	N	Y	NA	Y	NA	NA	NA	Y
90		2015	28	N	Australia	NA	18	2	Y	Y	Y	Y	Y	Antenatal clinic	Y	Antenatal clinic	NA	NA	NA	Y	Y	N	N	N	Y	N	Y	N	Y	N	Y	NA	Y	NA	N	vaccinated during pregnancy	Y
91		2015	30	N	Australia	NA	38	3	Y	Y	Y	N	N	NA	Y	Antenatal clinic	NA	NA	NA	Y	Y	Y	N	Y	NA	NA	Y	N	Y	N	Y	NA	Y	NA	N	vaccinated during pregnancy	Y
92		2015	31	N	Australia	NA	29	3	Y	Y	Y	Y	Y	Work	Y	Work	NA	NA	NA	Y	Y	Y	N	N	Y	NA	Y	N	Y	N	Y	NA	Y	NA	NA	NA	Y
93		2015	25	N	Australia	NA	13	1	N	Y	Y	Y	N	NA	N	NA	N	NA	It was not suggested/recommended to me	Y	Y	N	N	N	Y	NA	N	N	Y	N	N	NA	Y	NA	Y	NA	Y
94		2015	39	N	Australia	NA	33	3	N	Y	N	N	N	NA	Y	Antenatal clinic	NA	NA	NA	Y	Y	N	Y	Y	NA	NA	Y	N	Y	N	Y	NA	Y	NA	Y	NA	Y
95		2015	28	N	India	NA	38	3	N	N	N	N	N	NA	N	NA	Y	UND	It was not suggested/recommended to me	N	N	N	N	N	UND	UND	Y	N	Y	N	Y	NA	Y	NA	NA	NA	Y
96		2015	34	N	Australia	NA	36	3	Y	Y	Y	Y	N	NA	N	NA	N	NA	I was unsure of the benefits or effectiveness of the vaccine	Y	Y	N	N	Y	NA	NA	N	N	Y	N	N	Doesn't see the need for it	Y	NA	N	NA	Y
97		2015	29	N	Australia	NA	31	3	N	Y	N	Y	Y	NA	NA	NA	Y	Y	Wanted to research it first	Y	Y	Y	Y	N	Y	Y	Y	N	Y	N	Y	NA	Y	NA	Y	NA	Y
98		2015	26	N	England	NA	20	2	Y	Y	Y	Y	Y	Work	Y	Antenatal clinic	NA	NA	NA	Y	Y	Y	N	N	Y	NA	Y	N	Y	N	Y	NA	Y	NA	N	NA	Y
99		2015	40	N	Sri Lanka	NA	36	3	Y	Y	N	Y	N	NA	Y	Antenatal clinic	NA	NA	NA	Y	Y	N	N	Y	NA	NA	Y	N	Y	N	Y	NA	Y	NA	Y	NA	Y
100		2015	32	N	Australia	NA	41	3	N	Y	Y	Y	Y	Work	Y	Work	NA	NA	NA	Y	N	N	Y	N	Y	Y	Y	N	N	N	Y	NA	Y	NA	N	vaccinated during pregnancy	Y
101		2015	33	N	Australia	NA	38	3	N	Y	Y	Y	N	NA	Y	Antenatal clinic	NA	NA	NA	Y	Y	Y	Y	Y	NA	NA	Y	N	Y	N	Y	NA	Y	NA	N	vaccinated during pregnancy	Y
102		2015	30	N	Australia	NA	20	2	Y	N	N	Y	N	NA	N	NA	UND	UND	I was unsure of the benefits or effectiveness of the vaccine	Y	N	N	N	N	UND	UND	N	N	N	N	N	Felt unwell before	N	Doesn't see the need for it	N	Doesn't see the need for it	N
103		2015	36	N	Australia	NA	19	2	N	Y	Y	Y	Y	Gp	Y	GP	NA	NA	NA	Y	Y	Y	Y	N	Y	Y	Y	N	N	N	Y	NA	Y	NA	N	NA	Y
104		2015	32	N	Australia	NA	20	2	N	Y	Y	N	Y	NA	Y	Antenatal clinic	NA	NA	NA	Y	Y	NA	UNK	Y	NA	NA	Y	N	Y	N	Y	NA	Y	NA	Y	NA	Y
105		2015	22	N	Australia	NA	20	2	Y	Y	N	N	N	NA	N	NA	Y	Y	Never got time to receive the vaccine	Y	Y	Y	N	N	Y	NA	Y	N	Y	N	Y	NA	Y	NA	Y	NA	Y
106		2015	34	NA	Australia	NA	30	3	N	Y	Y	Y	N	NA	Y	Antenatal clinic	Y	NA	NA	Y	N	N	UNK	Y	NA	NA	Y	N	Y	N	Y	NA	Y	NA	Y	NA	Y
107		2015	36	N	Australia	NA	28	3	N	Y	Y	Y	N	NA	Y	Antenatal clinic	NA	NA	NA	Y	Y	Y	Y	N	NA	NA	Y	N	Y	N	Y	NA	Y	NA	Y	NA	Y
108		2015	31	N	Australia	NA	25	3	N	Y	N	Y	N	NA	N	NA	N	N	I was unsure of the benefits or effectiveness of the vaccine	Y	Y	Y	Y	NA	N	N	Y	N	Y	N	Y	NA	Y	NA	Y	NA	Y
109		2015	30	N	Australia	NA	20	2	Y	Y	N	Y	N	NA	N	NA	Y	Y	Felt unwell before	Y	Y	N	N	N	Y	Y	Y	N	Y	N	Y	NA	Y	NA	Y	NA	Y
110		2015	33	N	India	NA	16	2	Y	Y	Y	Y	Y	Work	Y	Antenatal clinic	NA	NA	NA	Y	Y	Y	N	N	Y	NA	Y	N	Y	N	Y	NA	Y	NA	Y	NA	Y
111		2015	31	NA	Australia	NA	35	3	N	Y	Y	Y	N	NA	Y	Antenatal clinic	NA	NA	NA	Y	Y	Y	Y	Y	NA	NA	Y	N	Y	N	Y	NA	Y	NA	N	Not if received during in pregancy	Y
112		2015	33	NA	Australia	NA	24	2	N	Y	Y	Y	N	NA	Y	Antenatal clinic	NA	NA	NA	Y	Y	N	N	N	Y	NA	Y	N	Y	N	Y	NA	Y	NA	Y	NA	Y
113		2015	29	NA	Australia	NA	11	1	Y	Y	Y	Y	Y	NA	Y	GP	NA	NA	NA	Y	Y	Y	Y	NA/5yrs	Y	NA	Y	N	Y	N	Y	NA	Y	NA	Y	NA	Y
114		2015	38	NA	Philippines	NA	30	2	N	Y	Y	Y	N	NA	N	NA	N	UND	I was unsure of the benefits or effectiveness of the vaccine	Y	Y	N	N	N	Y	UND	N	N	Y	N	N	NA	Y	NA	N	Not if received during in pregancy	N
115		2015	29	N	Colombia	NA	37	3	Y	Y	Y	Y	N	NA	Y	Antenatal clinic	NA	NA	NA	Y	Y	Y	Y	Y	NA	NA	Y	N	Y	N	Y	NA	Y	NA	N	Not if received during in pregancy	Y
116		2015	28	N	Colombia	NA	28	3	Y	Y	Y	Y	N	NA	Y	Antenatal clinic	NA	NA	NA	Y	Y	Y	Y	N	Y	NA	Y	N	Y	N	Y	NA	Y	NA	Y	NA	Y
117		2015	35	N	Australia	NA	30	3	Y	Y	Y	Y	N	NA	Y	Antenatal clinic	NA	NA	NA	Y	Y	N	Y	Y	NA	NA	Y	N	Y	N	Y	NA	Y	NA	Y	NA	Y
118		2015	31	N	Australia	NA	32	3	Y	Y	Y	Y	Y	Work	N	NA	Y	Y	NA	Y	Y	N	UNK	N	Y	NA	Y	N	Y	N	Y	NA	Y	NA	Y	NA	Y
119		2015	31	N	Australia	NA	33	3	Y	Y	Y	N	Y	Gp	Y	Antenatal clinic	NA	NA	NA	Y	Y	Y	N	N	Y	N	Y	N	Y	N	Y	NA	Y	NA	N	Not if received during in pregancy	Y
120
121		2015	29	N	India	NA	33	3	N	Y	Y	Y	N	NA	Y	GP	Y	NA	NA	Y	Y	Y	Y	N	Y	NA	Y	NA	Y	NA	Y	NA	Y	NA	Y	NA	Y
122		2015	29	NA	India	NA	18	2	N	N	N	N	N	NA	N	NA	Y	NA	NA	Y	N	N	N	N	Y	NA	Y	N	Y	N	Y	NA	Y	NA	Y	NA	Y
123		2015	21	N	Australia	NA	34	3	Y	Y	Y	Y	N	NA	Y	Antenatal clinic	NA	NA	NA	Y	Y	Y	N	Y	NA	NA	Y	N	Y	N	Y	NA	Y	NA	Y	NA	Y
124		2015	27	N	Australia	NA	27	3	Y	Y	Y	Y	Y	Gp	Y	Antenatal clinic	NA	NA	NA	Y	Y	Y	N	N	Y	N	Y	N	Y	N	Y	NA	Y	NA	Y	NA	Y
125		2015	33	NA	Australia	NA	21	2	Y	Y	N	N	N	NA	N	NA	Y	NA	NA	Y	N	N	Y	N	Y	NA	Y	N	Y	N	Y	NA	Y	NA	Y	NA	Y
126		2015	28	N	England	NA	39	3	Y	Y	Y	Y	N	NA	Y	Antenatal clinic	NA	NA	NA	Y	Y	Y	N	Y	NA	NA	Y	N	Y	N	Y	NA	Y	NA	Y	NA	Y
127		2015	37	N	Australia	NA	39	2	N	Y	Y	Y	N	NA	Y	NA	NA	NA	NA	Y	Y	N	N	Y	NA	NA	Y	N	Y	N	Y	NA	Y	NA	Y	NA	Y
128		2015	27	N	India	NA	25	2	N	Y	Y	Y	N	NA	N	NA	Y	NA	NA	Y	Y	N	UNK	NA/5yrs	Y	NA	Y	N	Y	N	Y	NA	Y	NA	N	Doesn't see the need for it	Y
129		2015	27	NA	Australia	NA	32	3	Y	Y	Y	Y	Y	Work	Y	Antenatal clinic	NA	NA	NA	Y	Y	N	N	Y	NA	NA	Y	N	Y	N	Y	NA	Y	NA	Y	NA	Y
130		2015	29	N	Australia	NA	38	3	Y	Y	Y	Y	N	NA	Y	Work	NA	NA	NA	Y	Y	Y	Y	Y	NA	NA	Y	N	Y	N	Y	NA	Y	NA	Y	NA	Y
131		2015	30	N	Australia	NA	26	2	N	Y	Y	Y	Y	Gp	Y	Antenatal clinic	NA	NA	NA	Y	Y	N	UNK	NA/5yrs	Y	N	Y	N	Y	N	Y	NA	Y	NA	Y	NA	Y
132		2015	34	N	Australia	NA	32	3	N	Y	Y	Y	Y	NA	N	NA	N	Y	I was unsure of the benefits or effectiveness of the vaccine	Y	Y	N	Y	N	Y	NA	Y	NA	Y	NA	Y	NA	Y	NA	NA	NA	Y
133		2015	42	NA	Australia	NA	22	2	N	Y	Y	Y	Y	Work	N	NA	N	Y	Never got time to receive the vaccine	Y	Y	N	UNK	N	Y	NA	Y	N	Y	N	Y	NA	Y	NA	N	vaccinated during pregnancy	Y
134		2015	35	N	Iran	NA	34	3	Y	Y	N	N	N	NA	Y	Antenatal clinic	NA	NA	NA	N	N	N	N	Y	NA	NA	Y	N	Y	N	Y	NA	Y	NA	NA	NOT SURE	Y
135		2015	32	NA	Australia	NA	36	3	Y	Y	Y	Y	N	NA	Y	GP	NA	NA	NA	Y	Y	N	Y	Y	NA	NA	Y	N	Y	N	Y	NA	Y	NA	Y	NA	Y
136		2015	26	N	Australia	NA	27	2	N	Y	N	Y	N	NA	Y	Antenatal clinic	NA	NA	NA	Y	Y	N	N	NA/5yrs	UND	Y	Y	N	Y	N	Y	NA	Y	NA	Y	NA	Y
137		2015	27	N	Greece	NA	36	3	Y	Y	Y	Y	N	Antenatal clinic	Y	Antenatal clinic	NA	NA	NA	Y	N	N	N	Y	NA	NA	Y	N	Y	N	Y	NA	Y	NA	N	NA	Y
138
139		2015	39	N	Australia	NA	28	3	N	Y	Y	Y	N	NA	Y	GP	NA	NA	NA	Y	Y	Y	N	N	Y	NA	Y	N	Y	NA	Y	NA	Y	NA	Y	NA	N
140		2015	30	N	Australia	NA	40	3	Y	Y	Y	Y	Y	Work	Y	Work	NA	NA	NA	Y	N	N	Y	Y	NA	NA	Y	N	Y	N	Y	NA	Y	NA	Y	NA	Y
141		2015				NA
142		2015	27	N	Australia	NA	27	2	Y	Y	Y	Y	N	NA	Y	GP	NA	NA	NA	Y	Y	N	N	N	Y	N	Y	N	Y	N	Y	NA	Y	NA	N	vaccinated during pregnancy	Y
143		2015	29	N	Australia	NA	20	2	Y	Y	N	Y	Y	Work	Y	Work	NA	NA	NA	Y	Y	N	N	N	Y	Y	Y	N	Y	N	Y	NA	Y	NA	N	vaccinated during pregnancy	Y
144		2015	32	N	Australia	NA	19	2	N	Y	Y	Y	N	NA	N	NA	N	NA	It was not suggested/recommended to me
145		2015	38	NA	Australia	NA	35	3	Y	Y	Y	Y	N	NA	N	NA	N	N	thinking to get Post Flu vaccine	Y	Y	Y	N	Y	NA	NA	N	N	Y	N	Y	NA	Y	NA	NA	Not if received during in pregancy	Y
146		2015	30	N	Australia	NA	22	2	Y	Y	Y	Y	Y	Work	Y	Work	NA	NA	NA	Y	Y	N	N	N	Y	UND	Y	N	Y	N	Y	NA	Y	NA	N	vaccinated during pregnancy	Y
147		2015	31	N	Australia	NA	32	3	N	Y	Y	Y	N	NA	Y	GP	NA	NA	NA	Y	Y	N	Y	Y	NA	NA	Y	N	Y	N	Y	NA	Y	NA	Y	NA	Y
148		2015	33	N	Australia	NA	14	2	N	Y	N	N	N	NA	N	NA	UND	UND	It was not suggested/recommended to me	Y	N	Y	Y	N	N	N	N	N	Y	N	Y	NA	Y	NA	Y	NA	Y
149		2015	28	N	Australia	NA	28	3	N	Y	Y	Y	Y	Work	Y	Antenatal clinic	NA	NA	NA	Y	Y	Y	N	N	Y	NA	Y	N	Y	N	Y	NA	Y	NA	Y	NA	Y
150		2015	39	N	Australia	NA	16	2	N	Y	Y	Y	Y	Work	Y	Work	NA	NA	NA	Y	Y	Y	N	NA	Y	NA	Y	Y	Y	N	Y	NA	Y	NA	N	WOULD PREFER TO HAVE THE VACCINE PRIOR TO THE BABY BIRTH	Y
151		2015	28	N	Australia	NA	23	2	N	Y	Y	N	N	NA	N	NA	N	N	NA	Y	Y	N	N	N	Y	N	N	N	Y	N	N	NA	Y	NA	Y	NA	Y
152		2015				NA
153		2015	38	N	Australia	NA	23	2	Y	Y	N	Y	Y	Gp	Y	Gp	NA	NA	NA	Y	Y	Y	N	N	Y	NA	Y	Y	Y	N	Y	NA	Y	NA	Y	NA	Y
154		2015	33	N	China	NA	38	3	N	N	N	N	Y	Work	N	NA	N	UND	I was unsure of the benefits or effectiveness of the vaccine	Y	Y	N	UNK	N	UND	UND	N	N	N	N	N	Doesn't see the need for it	N	Doesn't see the need for it	N	Unsure/DON’T FEEL THE NEED FOR IT	N
155		2015	25	NA	Burundi	NA	38	3	N	Y	N	Y	N	NA	N	NA	UND	Y	COSTY	N	Y	Y	Y	N	UND	UND	Y	N	Y	N	Y	NA	Y	NA	Y	NA	Y
156		2015	27	NA	Australia	NA	33	3	Y	Y	Y	Y	Y	Work	Y	GP	NA	NA	NA	Y	Y	Y	N	Y	NA	NA	Y	N	Y	N	Y	NA	Y	NA	Y	NA	Y
157		2015				NA
158		2015	23	NA	Iran	NA	NA	3	Y	N	N	N	N	NA	N	NA	Y	NA	NA	N	N	N	N	N	Y	NA	Y	N	Y	N	Y	NA	Y	NA	Y	NA	Y
159		2015	26	N	Australia	NA	NA	2	Y	Y	Y	N	Y	Gp	Y	GP	NA	NA	NA	Y	Y	Y	N	NA/5yrs	Y	N	Y	N	Y	N	Y	NA	Y	NA	Y	NA	Y
160		2015	37	N	Australia	NA	NA	3	N	Y	Y	Y	N	NA	Y	NA	NA	NA	NA	Y	Y	Y	N	Y	NA	NA	Y	N	Y	N	Y	NA	Y	NA	Y	NA	Y
161		2015	36	NA	Australia	NA	14	2	N	Y	Y	Y	N	NA	N	NA	N	N	Prefer natural immunity	Y	N	N	Y	N	N	UND	N	N	N	N	N	PREFER NATURAL IMMUNITY	N	PREFER NATURAL IMMUNITY	N	NA	Y
162		2015	29	NA	Australia	NA	24	NA	N	Y	Y	Y	N	NA	Y	Antenatal clinic	NA	NA	NA	Y	Y	Y	N	N	Y	Y	Y	N	Y	N	Y	NA	Y	NA	Y	NA	Y
163
164		2015	34	N	Australia	NA	36	3	N	Y	Y	Y	N	NA	N	NA	UND	UND	Felt unwell before	Y	Y	N	Y	N	Y	N	N	N	Y	NA	Y	NA	Y	NA	N	NA	Y
165		2015	25	NA	Egypt	NA	36	3	N	Y	N	N	N	NA	Y	Antenatal clinic	NA	NA	NA	Y	Y	N	N	Y	NA	NA	Y	N	Y	N	Y	NA	Y	NA	NA	NA	Y
166		2015	30	N	Australia	NA	36	3	Y	Y	Y	N	N	NA	Y	Antenatal clinic	NA	NA	NA	Y	Y	Y	Y	N	NA	NA	Y	N	Y	N	Y	NA	Y	NA	Y	NA	Y
167
168		2015				NA
169		2015	27	N	Australia	NA	20	2	N	Y	Y	Y	N	NA	Y	GP	NA	UND	NA	Y	Y	Y	N	N	Y	N	Y	N	Y	N	Y	NA	Y	NA	Y	NA	Y
170		2015	32	N	England	NA	20	2	N	N	Y	N	N	NA	N	NA	UND	UND	It was not suggested/recommended to me	Y	Y	N	UNK	N	UND	UND	N	N	Y	N	N	Never had it before	Y	NA	N	NOT SURE	Y
171		2015	36	N	Australia	NA	15	2	Y	Y	N	N	N	NA	N	NA	UND	UND	It was not suggested/recommended to me	Y	N	N	N	N	UND	UND	N	N	Y	N	Y	NA	Y	NA	Y	NA	Y
172		2015	30	N	Romania	NA	35	3	Y	Y	Y	Y	N	NA	Y	GP	NA	NA	NA	Y	Y	N	N	Y	NA	NA	Y	N	Y	N	Y	NA	Y	NA	N	NA	Y
173
174		2015	40	N	Australia	NA	34	3	N	Y	Y	Y	Y	Antenatal clinic	Y	Antenatal clinic	NA	NA	NA	Y	Y	Y	Y	Y	NA	NA	Y	N	Y	N	Y	NA	Y	NA	Y	NA	Y
175		2015	26	N	Australia	NA	32	3	N	Y	Y	Y	Y	Gp	Y	Antenatal clinic	Y	UND	NA	Y	Y	Y	Y	Y	NA	NA	Y	N	Y	N	Y	NA	Y	NA	Y	NA	Y
176		2015	35	N	Australia	NA	32	3	N	Y	Y	Y	N	NA	Y	NA	NA	NA	NA	Y	Y	N	N	Y	NA	NA	Y	N	Y	N	Y	NA	Y	NA	Y	NA	Y
177
178
179		2015	25	N	Australia	NA	19	2	Y	Y	Y	Y	N	NA	Y	GP	NA	NA	NA	Y	Y	Y	N	N	Y	Y	Y	N	Y	N	Y	NA	Y	NA	Y	NA	Y
180		2015	21	N	Australia	NA	14	2	N	Y	Y	Y	N	NA	Y	GP	NA	NA	NA	Y	Y	N	N	N	Y	Y	Y	Y	Y	NA	Y	NA	Y	NA	Y	NA	Y
181		2015	35	N	Australia	NA	11	1	N	Y	Y	Y	Y	Work	Y	Antenatal clinic	NA	NA	NA	Y	N	Y	UNK	N	Y	Y	Y	NA	Y	N	Y	NA	Y	NA	Y	NA	Y
182		2015	22	N	Australia	NA	19	2	N	N	N	N	N	NA	N	NA	UND	Y	I did not think/know about it	Y	Y	Y	N	N	Y	Y	N	N	Y	N	Y	NA	Y	NA	Y	NA	Y
183		2015	26	N	Australia	NA	32	3	N	Y	Y	Y	Y	Gp	Y	GP	NA	NA	NA	Y	Y	Y	Y	Y	NA	NA	Y	N	Y	N	Y	NA	Y	NA	N	vaccinated during pregnancy	Y
184		2015	23	NA	Australia	NA	36	3	Y	Y	Y	Y	Y	Gp	Y	GP	NA	NA	NA	Y	Y	Y	Y	Y	NA	NA	Y	N	Y	N	Y	NA	Y	NA	Y	NA	Y
185		2015	29	N	Australia	NA	10	1	N	Y	N	Y	Y	Work	N	NA	Y	Y	Never got time to receive the vaccine	Y	Y	Y	Y	N	Y	Y	Y	N	Y	N	Y	NA	Y	NA	Y	NA	Y
186		2015	29	N	India	NA	15	2	Y	N	N	N	Y	Work	Y	Work	NA	NA	NA	Y	N	N	N	N	Y	NA	Y	N	Y	N	Y	NA	Y	NA	Y	NA	Y
187		2015	34	NA	England	NA	16	2	N	Y	Y	Y	Y	Gp	N	NA	Y	N	NA	Y	Y	N	N	N	Y	N	N	N	N	N	Y	NA	Y	NA	Y	NA	Y
188
189		2015	35	NA	Australia	NA	26	2	N	Y	Y	Y	Y	Gp	Y	GP	Y	Y	Flu vaccine exacerbate Asthma	Y	Y	Y	Y	N	Y	Y	Y	N	Y	N	Y	NA	Y	NA	Y	NA	Y
190		2015	26	NA	Australia	NA	16	2	N	Y	Y	Y	N	NA	N	NA	Y	Y	Not aware flu vaccine can be taken at any stage of pregnancy	Y	N	Y	N	N	Y	Y	N	Y	N	Y	Y	NA	Y	NA	Y	NA	Y
191		2015	35	N	Australia	NA	33	3	N	Y	Y	Y	Y	Work	Y	Work	NA	NA	NA	Y	Y	Y	Y	Y	NA	NA	Y	N	Y	N	Y	NA	Y	NA	Y	NA	Y
192		2015	32	NA	Australia	NA	36	3	N	Y	Y	Y	Y	NA	Y	Work	NA	NA	NA	Y	Y	Y	Y	Y	NA	NA	Y	N	Y	N	Y	NA	Y	NA	Y	NA	Y
193		2015	34	N	Australia	NA	32	3	N	Y	Y	Y	Y	Antenatal clinic	Y	Antenatal clinic	NA	NA	NA	Y	Y	N	N	N	Y	NA	Y	N	Y	N	Y	NA	Y	NA	N	vaccinated during pregnancy	Y
194		2015	31	NA	India	NA	24	2	Y	Y	Y	N	N	NA	N	NA	Y	Y	I did not think/know about it	Y	Y	NA	N	N	Y	Y	Y	N	N	N	Y	NA	Y	NA	Y	NA	Y
195		2015	27	N	Australia	NA	36	3	Y	Y	Y	Y	N	NA	Y	GP	NA	NA	NA	Y	Y	N	UNK	Y	NA	NA	Y	N	Y	N	Y	NA	Y	NA	Y	NA	Y
196		2015	30	N	Australia	NA	36	3	N	N	N	N	N	NA	N	NA	Y	Y	It was not suggested/recommended to me	Y	N	N	N	N	Y	Y	N	N	N	N	Y	NA	N	Not Recommended	N	Not Recommended	Y
197		2015	25	N	Australia	NA	30	3	Y	Y	Y	Y	N	NA	Y	Work	NA	NA	NA	Y	Y	N	Y	Y	NA	NA	Y	N	Y	N	Y	NA	Y	NA	N	Not if received during in pregancy
198		2015	27	N	Australia	NA	38	3	N	Y	Y	Y	N	NA	Y	Community	NA	NA	NA	Y	Y	Y	N	Y	NA	NA	Y	N	Y	N	Y	NA	Y	NA	Y	NA	Y
199		2015	29	N	Australia	NA	20	2	N	Y	Y	Y	Y	Gp	Y	GP	NA	NA	NA	Y	Y	Y	Y	N	Y	NA	Y	N	Y	N	Y	NA	Y	NA	N	WONT BE NECESSARY IF I TAKE IT DURING PREGNANCY	Y
200		2015	36	N	Australia	NA	13	2	N	Y	N	Y	N	NA	N	NA	UND	UND	Felt unwell before	Y	Y	Y	UNK	N	Y	Y	N	N	Y	N	N	Never had it before	Y	NA	Y	NA	Y
201		2015	32	N	Australia	NA	12	1	Y	Y	Y	N	N	NA	N	NA	Y	Y	Felt unwell before	Y	N	N	N	NA	Y	Y	Y	NA	Y	N	Y	NA	Y	NA	Y	NA	Y
202		2015	26	N	Australia	NA	39	3	Y	Y	Y	Y	Y	Work	Y	Antenatal clinic	NA	NA	NA	Y	Y	N	Y	Y	NA	NA	Y	N	Y	N	Y	NA	Y	NA	Y	NA	Y
203		2015	25	N	India	NA	11	2	Y	N	N	N	N	NA	Y	Antenatal clinic	NA	NA	NA	Y	Y	NA	N	N	Y	N	Y	N	Y	N	Y	NA	Y	NA	Y	NA	Y
204		2015				NA
205		2016	31	N	Australia	NA	12	1	Y	Y	Y	Y	N	NA	Y	NA	NA	NA	NA	Y	Y	Y	N	N	Y	NA	Y	Y	Y	N	Y	NA	Y	NA	Y	NA	Y
206
207
208
209
210
211
212
213
214
215
216
